# Supplementary material for: Comparison of ARIMA, ES, GRNN and ARIMA–GRNN hybrid models to forecast the second wave of COVID-19 in India and the United States
Source: Epidemiol Infect. 2021 Nov 2;149:e240. doi: 10.1017/S0950268821002375 (PMC8632421; doi:10.1017/S0950268821002375)
Supplement: Supplementary file 1 [file hygsup.zip]

Archive with 4 entries (4 files):
- S0950268821002375sup001.docx
- S0950268821002375sup002.jpg
- S0950268821002375sup003.docx
- S0950268821002375sup004.docx
